# Supplementary material for: Quantification and determinants of the amount of respiratory syncytial virus (RSV) shed using real time PCR data from a longitudinal household study
Source: Wellcome Open Res. 2017 Mar 13;1:27. Originally published 2016 Dec 14. [Version 2] doi: 10.12688/wellcomeopenres.10284.2 (PMC5218551; doi:10.12688/wellcomeopenres.10284.2)
Supplement: Supplementary file 1 [file wellcomeopenres-1-11638-s0000.tgz]

Archive with 1 entries (1 files):
- 667bb7b5-c802-4f40-9038-37a539c6ee9f.docx
